# Supplementary material for: Serum Levels of Acylcarnitines and Amino Acids Are Associated with Liberation from Organ Support in Patients with Septic Shock
Source: J Clin Med. 2022 Jan 26;11(3):627. doi: 10.3390/jcm11030627 (PMC8836990; doi:10.3390/jcm11030627)
Supplement: Supplementary file 1 [file jcm-11-00627-s001.zip]

Archive with 1 entries (1 files):
- jcm-1514140-supplementary.pdf
